# Supplementary material for: Restoration of keratinocytic phenotypes in autonomous trisomy-rescued cells
Source: Stem Cell Res Ther. 2021 Aug 25;12:476. doi: 10.1186/s13287-021-02448-w (PMC8390253; doi:10.1186/s13287-021-02448-w)
Supplement: Supplementary file 1 — Additional file 1: Table S1. List of primers [file 13287_2021_2448_MOESM1_ESM.xlsx]

## Sheet: primer list
Supplemental Table S1. List of primers
Gene		Primer sequence
KRT14	Forward	GACCATTGAGGACCTGAGGA
	Reverse	CATACTTGGTGCGGAAGTCA
TP63	Forward	GGAAAACAATGCCCAGACTC
	Reverse	GTGGAATACGTCCAGGTGGC
INVOLUCRIN	Forward	GGAGAAAACACAAAGGGATCAG
	Reverse	TCCAACAGTTGCTCTTTCTTCA
FILAGGRIN	Forward	TTCGGCAAATCCTGAAGAATC
	Reverse	CTTGAGCCAACTTGAATACCATC
OCT3/4	Forward	TGTACTCCTCGGTCCCTTTC
	Reverse	TCCAGGTTTTCTTTCCCTAGC
NANOG	Forward	CAGTCTGGACACTGGCTGAA
	Reverse	CTCGCTGATTAGGCTCCAAC
GAPDH	Forward	TGTTGCCATCAATGACCCCTT
	Reverse	CTCCACGACGTACTCAGCG
