# Supplementary material for: Restoration of keratinocytic phenotypes in autonomous trisomy-rescued cells
Source: Stem Cell Res Ther. 2021 Aug 25;12:476. doi: 10.1186/s13287-021-02448-w (PMC8390253; doi:10.1186/s13287-021-02448-w)
Supplement: Supplementary file 2 — Additional file 2: Table S2. List of antibodies for immunochemistry [file 13287_2021_2448_MOESM2_ESM.xlsx]

## Sheet: 抗体リスト new (20210503)INV修正
Supplemental Table S2. List of antibodies for immunochemistry
A	Immunocytochemistry
Primary antibodies		Class	Company, Catalog #	Dilution
	Keratin 14	Mouse IgG3	Abcam, #ab7800	3/1000
	Keratin 10	Rabbit Polyclonal IgG	Biolegend, #905404	1/1000
	Involucrin	Mouse IgG1	Sigma-Aldrich, #I9018	1/200
	Loricrin	Rabbit Polyclonal IgG	Biolegend, #905104	1/1000
Secondary antibodies
	Goat anti-Mouse IgG3 Secondary Antibody, Alexa Fluor 488		Invitrogen, #A-21151	1/1000
	Goat anti-rabbit IgG (H + L) Secondary antibody, Alexa Fluor 546		Invitrogen, #A-11010	1/1000
	Goat anti-Mouse IgG1 Cross-Adsorbed Secondary Antibody, Alexa Fluor 488		Invitrogen, #A-21121	1/1000
B	Immunohistochemistry
Primary antibodies		Class	Company, Catalog #	Dilution
	Pan-cytokeratin	Mouse IgG1	eBioscience, #41-9003-82	1/100
	Keratin 14	Mouse IgG3	Abcam, #ab7800	1/100
	P63 (4A4)	Mouse IgG2a	Abcam, #ab735	1/100
	Keratin 10	Rabbit Polyclonal IgG	Biolegend, #905404	1/100
	Involucrin	Mouse IgG1	Sigma-Aldrich, #I9018	1/1000
	Loricrin	Rabbit Polyclonal IgG	Biolegend, #905104	1/100
	Filaggrin	Mouse Polyclonal IgG	Abcam, #ab81468	1/100
	Integrin β4	Mouse IgG1	Abcam, #ab29042	1/100
	Laminin 5	Rabbit Polyclonal IgG	Abcam, #ab14509	1/50
	OCT3/4	Mouse IgG	Leica, #OCT3/4-L-CE	1/100
Secondary antibodiy
	Goat anti-Mouse and anti-rabbit Polyclonal IgG		Nichirei Bioscience, #414151F	1/100
